# Supplementary material for: 4,5-Di­amino-3-[(E,E)-4-(4,5-di­amino-4H-1,2,4-triazol-3-yl)buta-1,3-dien­yl]-4H-1,2,4-triazol-1-ium chloride
Source: Acta Crystallogr Sect E Struct Rep Online. 2013 Jun 22;69(Pt 7):o1131–2. doi: 10.1107/S1600536813016589 (PMC3770399; doi:10.1107/S1600536813016589)
Supplement: Supplementary file 1 [file e-69-o1131-sup1.cif]

##############################################################################
#                                                                            #
# This CIF contains the data in a paper accepted for publication in          #
# Acta Crystallographica Section E. It conforms to the requirements of       #
# Notes for Authors for Acta Crystallographica Section E, and has been       #
# peer reviewed under the auspices of the IUCr Commission on Journals.       #
#                                                                            #
# Full details of the Crystallographic Information File format               #
# are given in the paper "The Crystallographic Information File (CIF):       #
# a New Standard Archive File for Crystallography" by S. R. Hall, F. H.      #
# Allen and I. D. Brown [Acta Cryst. (1991), A47, 655-685].                  #
#                                                                            #
# The current version of the core CIF dictionary is obtainable from          #
# ftp://ftp.iucr.org/pub/cif_core.dic.                                       #
#                                                                            #
# Software is freely available for graphical display of the structure(s)     #
# in this CIF. For information consult the CIF software page                 #
# http://www.iucr.org/resources/cif/software.                                #
#                                                                            #
# This file may be used for bona fide research purposes within the           #
# scientific community so long as proper attribution is given to the journal # 
# article from which it was obtained.                                        #
#                                                                            #
##############################################################################
data_global
_audit_creation_method     SHELXL-97
_journal_date_recd_electronic     2013-06-13
_journal_date_accepted     2013-06-14
_journal_name_full     'Acta Crystallographica, Section E'
_journal_year     2013
_journal_volume     69
_journal_issue      7
_journal_page_first     o1131
_journal_page_last     o1132
_journal_paper_category     QO
_journal_paper_doi     10.1107/S1600536813016589
_journal_coeditor_code     BX2445
_publ_contact_author_name     'Professor Roberto Centore'
_publ_contact_author_address
;
Dipartimento di Scienze Chimiche
Universit\`a di Napoli 'Federico II'
Complesso di Monte S. Angelo
Via Cinthia
80126 Napoli
Italy
;
_publ_contact_author_email     'roberto.centore@unina.it'
_publ_section_title
;\
4,5-Diamino-3-[(<i>E</i>,<i>E</i>)-4-(4,5-diamino-4<i>H</i>-\
1,2,4-triazol-3-yl)buta-1,3-dienyl]-4<i>H</i>-1,2,4-triazol-1-ium chloride
;
loop_
    _publ_author_name
    _publ_author_address
    'Roberto Centore'
;
Dipartimento di Scienze Chimiche,
Universit\`a degli Studi di Napoli 'Federico II',
Complesso di Monte S. Angelo,
Via Cinthia, 80126 Napoli, Italy
;
    'Vincenzo Piccialli'
;
Dipartimento di Scienze Chimiche,
Universit\`a degli Studi di Napoli 'Federico II',
Complesso di Monte S. Angelo,
Via Cinthia, 80126 Napoli, Italy
;
data_I
_chemical_name_systematic
;\
4,5-Diamino-3-[(<i>E</i>,<i>E</i>)-4-(4,5-diamino-4<i>H</i>-\
1,2,4-triazol-3-yl)buta-1,3-dienyl]-4<i>H</i>-1,2,4-triazol-1-ium chloride
;
_chemical_formula_moiety     'C8 H13 N10 +, Cl -'
_chemical_formula_sum     'C8 H13 Cl N10'
_chemical_formula_iupac     'C8 H13 N10 +, Cl -'
_chemical_formula_weight     284.73
_symmetry_cell_setting     monoclinic
_symmetry_space_group_name_H-M     'C 2/c'
_symmetry_space_group_name_Hall     '-C 2yc'
loop_
    _symmetry_equiv_pos_as_xyz
    'x, y, z'
    '-x, y, -z+1/2'
    'x+1/2, y+1/2, z'
    '-x+1/2, y+1/2, -z+1/2'
    '-x, -y, -z'
    'x, -y, z-1/2'
    '-x+1/2, -y+1/2, -z'
    'x+1/2, -y+1/2, z-1/2'
_cell_length_a     10.360(3)
_cell_length_b     10.823(4)
_cell_length_c     11.123(4)
_cell_angle_alpha     90.00
_cell_angle_beta     98.27(2)
_cell_angle_gamma     90.00
_cell_volume     1234.2(7)
_cell_formula_units_Z     4
_cell_measurement_reflns_used     150
_cell_measurement_theta_min     3.737
_cell_measurement_theta_max     19.753
_cell_measurement_temperature     293(2)
_exptl_crystal_description     prism
_exptl_crystal_colour     'pale brown'
_exptl_crystal_size_max     0.40
_exptl_crystal_size_mid     0.10
_exptl_crystal_size_min     0.08
_exptl_crystal_density_diffrn     1.532
_exptl_crystal_density_method     'not measured'
_exptl_crystal_F_000     592
_exptl_absorpt_coefficient_mu     0.316
_exptl_absorpt_correction_type     multi-scan
_exptl_absorpt_process_details
;
(SADABS; Bruker, 2001)
;
_exptl_absorpt_correction_T_min     0.8841
_exptl_absorpt_correction_T_max     0.9767
_diffrn_ambient_temperature     293(2)
_diffrn_radiation_type     MoK\a
_diffrn_radiation_wavelength     0.71073
_diffrn_radiation_source     'normal-focus sealed tube'
_diffrn_radiation_monochromator     'graphite'
_diffrn_measurement_device_type     'Bruker--Nonius KappaCCD'
_diffrn_measurement_device     'four-circle diffractometer'
_diffrn_measurement_method
;
CCD rotation images, thick slices
;
_diffrn_detector_area_resol_mean     9
_diffrn_reflns_number     4820
_diffrn_reflns_av_R_equivalents     0.0477
_diffrn_reflns_av_sigmaI/netI     0.0483
_diffrn_reflns_theta_min     3.14
_diffrn_reflns_theta_max     27.51
_diffrn_reflns_theta_full     27.51
_diffrn_measured_fraction_theta_max     0.986
_diffrn_measured_fraction_theta_full     0.986
_diffrn_reflns_limit_h_min     -12
_diffrn_reflns_limit_h_max     13
_diffrn_reflns_limit_k_min     -14
_diffrn_reflns_limit_k_max     12
_diffrn_reflns_limit_l_min     -14
_diffrn_reflns_limit_l_max     14
_refine_special_details
;
Refinement of <i>F</i>^2^ against ALL reflections. The weighted <i>R</i>-factor
<i>wR</i> and goodness of fit <i>S</i> are based on <i>F</i>^2^, conventional
<i>R</i>-factors <i>R</i> are based on <i>F</i>, with <i>F</i> set to zero for
negative <i>F</i>^2^. The threshold expression of <i>F</i>^2^ >
\s(<i>F</i>^2^) is used only for calculating <i>R</i>-factors(gt) <i>etc</i>.
and is not relevant to the choice of reflections for refinement.
<i>R</i>-factors based on <i>F</i>^2^ are statistically about twice as large
as those based on <i>F</i>, and <i>R</i>- factors based on ALL data will be
even larger.
;
_reflns_number_total     1405
_reflns_number_gt     999
_reflns_threshold_expression     I>2sigma(I)
_refine_ls_structure_factor_coef     Fsqd
_refine_ls_matrix_type     full
_refine_ls_R_factor_all     0.0779
_refine_ls_R_factor_gt     0.0470
_refine_ls_wR_factor_gt     0.1120
_refine_ls_wR_factor_ref     0.1280
_refine_ls_goodness_of_fit_ref     1.054
_refine_ls_restrained_S_all     1.054
_refine_ls_number_reflns     1405
_refine_ls_number_parameters     102
_refine_ls_number_restraints     0
_refine_ls_hydrogen_treatment     mixed
_refine_ls_weighting_scheme     calc
_refine_ls_weighting_details
         'calc w=1/[\s^2^(Fo^2^)+(0.0570P)^2^+1.1655P] where P=(Fo^2^+2Fc^2^)/3'
_atom_sites_solution_hydrogens     geom
_atom_sites_solution_primary     direct
_atom_sites_solution_secondary     difmap
_refine_ls_shift/su_max     0.000
_refine_ls_shift/su_mean     0.000
_refine_diff_density_max     0.284
_refine_diff_density_min     -0.369
_refine_ls_extinction_method     none
loop_
    _atom_type_symbol
    _atom_type_description
    _atom_type_scat_dispersion_real
    _atom_type_scat_dispersion_imag
    _atom_type_scat_source
    'C' 'C' 0.0033 0.0016
                         'International Tables Vol C Tables 4.2.6.8 and 6.1.1.4'
    'H' 'H' 0.0000 0.0000
                         'International Tables Vol C Tables 4.2.6.8 and 6.1.1.4'
    'N' 'N' 0.0061 0.0033
                         'International Tables Vol C Tables 4.2.6.8 and 6.1.1.4'
    'Cl' 'Cl' 0.1484 0.1585
                         'International Tables Vol C Tables 4.2.6.8 and 6.1.1.4'
_computing_data_collection     '<i>COLLECT</i> (Nonius, 1999)'
_computing_cell_refinement
;
DIRAX/LSQ (Duisenberg <i>et al.</i>, 2000)
;
_computing_data_reduction
;
EvalCCD (Duisenberg <i>et al.</i>, 2003)
;
_computing_structure_solution     'SIR97 (Altomare <i>et al.</i>, 1999)'
_computing_structure_refinement     'SHELXL97 (Sheldrick, 2008)'
_computing_molecular_graphics
;
ORTEP-3 for Windows (Farrugia, 2012) and
<i>Mercury</i> (Macrae <i>et al.</i>, 2006)
;
_computing_publication_material     'WinGX (Farrugia, 2012)'
loop_
    _atom_site_type_symbol
    _atom_site_label
    _atom_site_fract_x
    _atom_site_fract_y
    _atom_site_fract_z
    _atom_site_U_iso_or_equiv
    _atom_site_adp_type
    _atom_site_calc_flag
    _atom_site_refinement_flags
    _atom_site_occupancy
    _atom_site_symmetry_multiplicity
    _atom_site_disorder_assembly
    _atom_site_disorder_group
    C C1 0.41283(19) 0.7142(2) 0.5276(2) 0.0278(5) Uani d . 1 1 . .
    C C2 0.3433(2) 0.5222(2) 0.51757(19) 0.0276(5) Uani d . 1 1 . .
    C C3 0.2841(2) 0.4103(2) 0.4657(2) 0.0323(5) Uani d . 1 1 . .
    H H3 0.2454 0.4122 0.3850 0.039 Uiso calc R 1 1 . .
    C C4 0.2814(2) 0.3050(2) 0.5256(2) 0.0307(5) Uani d . 1 1 . .
    H H4 0.3225 0.3021 0.6056 0.037 Uiso calc R 1 1 . .
    N N1 0.38783(18) 0.54308(17) 0.63082(16) 0.0313(5) Uani d . 1 1 . .
    N N2 0.43126(19) 0.66519(17) 0.63755(18) 0.0317(5) Uani d . 1 1 . .
    H H2 0.473(5) 0.691(5) 0.699(4) 0.038 Uiso d P 0.50 1 . .
    N N3 0.35804(16) 0.62667(16) 0.45004(16) 0.0267(4) Uani d . 1 1 . .
    N N4 0.3270(2) 0.6457(2) 0.32470(18) 0.0372(5) Uani d . 1 1 . .
    H H4A 0.248(3) 0.630(3) 0.304(3) 0.045 Uiso d . 1 1 . .
    H H4B 0.370(3) 0.585(3) 0.292(3) 0.045 Uiso d . 1 1 . .
    N N5 0.4393(2) 0.82900(19) 0.4965(2) 0.0365(5) Uani d . 1 1 . .
    H H5A 0.428(3) 0.849(3) 0.420(3) 0.044 Uiso d . 1 1 . .
    H H5B 0.477(3) 0.884(3) 0.558(3) 0.044 Uiso d . 1 1 . .
    Cl Cl1 0.5000 0.98424(10) 0.7500 0.0552(3) Uani d S 1 2 . .
loop_
    _atom_site_aniso_label
    _atom_site_aniso_U_11
    _atom_site_aniso_U_22
    _atom_site_aniso_U_33
    _atom_site_aniso_U_12
    _atom_site_aniso_U_13
    _atom_site_aniso_U_23
    C1 0.0261(10) 0.0267(12) 0.0304(11) 0.0013(8) 0.0038(8) -0.0021(9)
    C2 0.0283(10) 0.0270(12) 0.0273(11) 0.0004(8) 0.0031(8) 0.0020(9)
    C3 0.0352(11) 0.0319(13) 0.0282(11) -0.0011(9) -0.0003(9) -0.0045(10)
    C4 0.0351(11) 0.0286(12) 0.0279(11) -0.0017(9) 0.0027(8) -0.0044(9)
    N1 0.0376(10) 0.0278(10) 0.0274(10) -0.0046(8) 0.0008(8) 0.0008(8)
    N2 0.0393(10) 0.0249(10) 0.0291(10) -0.0053(8) -0.0009(8) -0.0011(8)
    N3 0.0312(9) 0.0259(10) 0.0225(9) 0.0021(7) 0.0019(7) 0.0002(7)
    N4 0.0486(12) 0.0399(12) 0.0226(10) 0.0037(10) 0.0031(8) 0.0003(9)
    N5 0.0492(12) 0.0249(11) 0.0350(11) -0.0049(8) 0.0046(9) 0.0020(9)
    Cl1 0.0648(6) 0.0474(6) 0.0497(6) 0.000 -0.0042(5) 0.000
_geom_special_details
;
All e.s.d.'s (except the e.s.d. in the dihedral angle between two l.s. planes)
are estimated using the full covariance matrix. The cell e.s.d.'s are taken
into account individually in the estimation of e.s.d.'s in distances, angles
and torsion angles; correlations between e.s.d.'s in cell parameters are only
used when they are defined by crystal symmetry. An approximate (isotropic)
treatment of cell e.s.d.'s is used for estimating e.s.d.'s involving l.s.
planes.
;
loop_
    _geom_bond_atom_site_label_1
    _geom_bond_atom_site_label_2
    _geom_bond_site_symmetry_2
    _geom_bond_distance
    _geom_bond_publ_flag
    C1 N2 . 1.321(3) no
    C1 N5 . 1.329(3) no
    C1 N3 . 1.350(3) no
    C2 N1 . 1.298(3) no
    C2 N3 . 1.378(3) no
    C2 C3 . 1.440(3) no
    C3 C4 . 1.322(3) no
    C3 H3 . 0.9300 no
    C4 C4 7_556 1.434(4) no
    C4 H4 . 0.9300 no
    N1 N2 . 1.395(3) no
    N2 H2 . 0.80(5) no
    N3 N4 . 1.400(3) no
    N4 H4A . 0.84(3) no
    N4 H4B . 0.90(3) no
    N5 H5A . 0.87(3) no
    N5 H5B . 0.95(3) no
loop_
    _geom_angle_atom_site_label_1
    _geom_angle_atom_site_label_2
    _geom_angle_atom_site_label_3
    _geom_angle_site_symmetry_1
    _geom_angle_site_symmetry_3
    _geom_angle
    _geom_angle_publ_flag
    N2 C1 N5 . . 127.5(2) no
    N2 C1 N3 . . 107.5(2) no
    N5 C1 N3 . . 124.9(2) no
    N1 C2 N3 . . 109.54(19) no
    N1 C2 C3 . . 127.4(2) no
    N3 C2 C3 . . 123.1(2) no
    C4 C3 C2 . . 124.2(2) no
    C4 C3 H3 . . 117.9 no
    C2 C3 H3 . . 117.9 no
    C3 C4 C4 . 7_556 123.8(3) no
    C3 C4 H4 . . 118.1 no
    C4 C4 H4 7_556 . 118.1 no
    C2 N1 N2 . . 106.51(18) no
    C1 N2 N1 . . 109.15(18) no
    C1 N2 H2 . . 129(4) no
    N1 N2 H2 . . 121(4) no
    C1 N3 C2 . . 107.25(18) no
    C1 N3 N4 . . 123.27(19) no
    C2 N3 N4 . . 129.47(19) no
    N3 N4 H4A . . 109(2) no
    N3 N4 H4B . . 104.1(18) no
    H4A N4 H4B . . 105(3) no
    C1 N5 H5A . . 118.8(19) no
    C1 N5 H5B . . 118.1(17) no
    H5A N5 H5B . . 123(3) no
loop_
    _geom_torsion_atom_site_label_1
    _geom_torsion_atom_site_label_2
    _geom_torsion_atom_site_label_3
    _geom_torsion_atom_site_label_4
    _geom_torsion_site_symmetry_1
    _geom_torsion_site_symmetry_2
    _geom_torsion_site_symmetry_3
    _geom_torsion_site_symmetry_4
    _geom_torsion
    _geom_torsion_publ_flag
    N1 C2 C3 C4 . . . . -9.0(4) no
    N3 C2 C3 C4 . . . . 172.4(2) no
    C2 C3 C4 C4 . . . 7_556 177.9(3) no
    N3 C2 N1 N2 . . . . 0.8(2) no
    C3 C2 N1 N2 . . . . -177.9(2) no
    N5 C1 N2 N1 . . . . 178.7(2) no
    N3 C1 N2 N1 . . . . 0.2(2) no
    C2 N1 N2 C1 . . . . -0.6(2) no
    N2 C1 N3 C2 . . . . 0.3(2) no
    N5 C1 N3 C2 . . . . -178.3(2) no
    N2 C1 N3 N4 . . . . -178.77(19) no
    N5 C1 N3 N4 . . . . 2.7(3) no
    N1 C2 N3 C1 . . . . -0.7(2) no
    C3 C2 N3 C1 . . . . 178.1(2) no
    N1 C2 N3 N4 . . . . 178.3(2) no
    C3 C2 N3 N4 . . . . -3.0(3) no
loop_
    _geom_hbond_atom_site_label_D
    _geom_hbond_atom_site_label_H
    _geom_hbond_atom_site_label_A
    _geom_hbond_site_symmetry_A
    _geom_hbond_distance_DH
    _geom_hbond_distance_HA
    _geom_hbond_distance_DA
    _geom_hbond_angle_DHA
    _geom_hbond_publ_flag
    N2 H2 N2 2_656 0.80(5) 1.97(5) 2.695(4) 151(5) yes
    N4 H4B N1 6_565 0.90(3) 2.29(3) 3.100(3) 149(2) yes
    N4 H4A Cl1 7_566 0.84(3) 2.83(3) 3.652(3) 165(3) yes
    N5 H5A Cl1 5_676 0.87(3) 2.79(3) 3.534(2) 144(2) yes
    N5 H5B Cl1 . 0.95(3) 2.37(3) 3.265(2) 156(2) yes
_iucr_refine_instructions_details
;
TITL muconico monocloridrato
CELL  0.71073  10.3600  10.8230  11.1230   90.000   98.267   90.000
ZERR     4.00   0.003   0.004   0.004    0.000    0.02    0.000
LATT   7
SYMM  - X,   Y, 1/2 - Z
SFAC  C    H    N    CL
DISP C    0.00330   0.00160
DISP H    0.00000   0.00000
DISP N    0.00610   0.00330
DISP Cl   0.14840   0.15850
UNIT  32   52   40   4
MERG   2
FMAP   2
PLAN   10
SIZE 0.075 0.1 0.4
ACTA
BOND
BOND   $H
CONF
EQIV $1 -x+1, y, -z+3/2
EQIV $2 x, -y+1, z-1/2
EQIV $3 x+1/2, y+1/2, z
EQIV $4 -x+1/2, -y+3/2, -z+1
HTAB N2 N2_$1
HTAB N4 Cl1
HTAB N4 N1_$2
HTAB N5 Cl1_$3
HTAB N5 Cl1_$4
LIST   4
L.S.   6
WGHT    0.0567      1.1744
FVAR       0.52604
C1    1    0.412830    0.714181    0.527606    11.00000    0.02613    0.02669 =
         0.03041   -0.00210    0.00377    0.00129
C2    1    0.343313    0.522189    0.517562    11.00000    0.02830    0.02700 =
         0.02727    0.00204    0.00315    0.00044
C3    1    0.284139    0.410285    0.465730    11.00000    0.03524    0.03193 =
         0.02817   -0.00445   -0.00030   -0.00114
AFIX  43
H3    2    0.245375    0.412194    0.384970    11.00000   -1.20000
AFIX   0
C4    1    0.281380    0.304980    0.525593    11.00000    0.03511    0.02867 =
         0.02791   -0.00441    0.00271   -0.00171
AFIX  43
H4    2    0.322540    0.302054    0.605559    11.00000   -1.20000
AFIX   0
N1    3    0.387833    0.543079    0.630824    11.00000    0.03759    0.02782 =
         0.02745    0.00083    0.00077   -0.00459
N2    3    0.431263    0.665186    0.637550    11.00000    0.03928    0.02489 =
         0.02909   -0.00104   -0.00089   -0.00533
H2    2    0.473225    0.691535    0.698540    10.50000   -1.20000
N3    3    0.358042    0.626673    0.450040    11.00000    0.03121    0.02587 =
         0.02253    0.00017    0.00186    0.00208
N4    3    0.326992    0.645675    0.324695    11.00000    0.04859    0.03991 =
         0.02257    0.00027    0.00306    0.00370
H4A   2    0.247677    0.630071    0.304007    11.00000   -1.20000
H4B   2    0.370085    0.584939    0.291564    11.00000   -1.20000
N5    3    0.439325    0.829005    0.496457    11.00000    0.04921    0.02488 =
         0.03503    0.00200    0.00457   -0.00488
H5A   2    0.428383    0.848655    0.420082    11.00000   -1.20000
H5B   2    0.476854    0.883627    0.558311    11.00000   -1.20000
CL1   4   10.000000    0.515764   10.250000    10.50000    0.06479    0.04737 =
         0.04973    0.00000   -0.00424    0.00000
HKLF 4
;
