# Supplementary material for: 4,5-Di­amino-3-[(E,E)-4-(4,5-di­amino-4H-1,2,4-triazol-3-yl)buta-1,3-dien­yl]-4H-1,2,4-triazol-1-ium chloride
Source: Acta Crystallogr Sect E Struct Rep Online. 2013 Jun 22;69(Pt 7):o1131–2. doi: 10.1107/S1600536813016589 (PMC3770399; doi:10.1107/S1600536813016589)
Supplement: Supplementary file 2 [file e-69-o1131-Isup2.hkl]

#
# h,k,l, Fc-squared, Fo-squared, sigma(Fo-squared) and status flag
#
data_I
_shelx_title ' Presunto muconico cloridrato'
_shelx_refln_list_code          4
_shelx_F_calc_maximum      196.02
_exptl_crystal_F_000       592.00
_reflns_d_resolution_high  0.7694
 
loop_
 _symmetry_equiv_pos_as_xyz
 'x, y, z'
 '-x, y, -z+1/2'
 'x+1/2, y+1/2, z'
 '-x+1/2, y+1/2, -z+1/2'
 '-x, -y, -z'
 'x, -y, z-1/2'
 '-x+1/2, -y+1/2, -z'
 'x+1/2, -y+1/2, z-1/2'
 
_cell_length_a    10.3600
_cell_length_b    10.8230
_cell_length_c    11.1230
_cell_angle_alpha  90.000
_cell_angle_beta   98.267
_cell_angle_gamma  90.000
 
_shelx_F_squared_multiplier     1.000
 
loop_
 _refln_index_h
 _refln_index_k
 _refln_index_l
 _refln_F_squared_calc
 _refln_F_squared_meas
 _refln_F_squared_sigma
 _refln_observed_status
   2   0   0      418.27      478.04     10.54 o
   4   0   0      811.67      977.21     21.46 o
   6   0   0       14.99        4.36      4.28 o
   8   0   0        0.25       -1.92     14.93 o
  10   0   0        5.69       -3.99     11.25 o
  12   0   0       66.18       33.91     15.56 o
   3   1   0    32710.57    30024.21    451.48 o
   5   1   0     1100.92      963.93     16.66 o
   7   1   0       79.06       76.74      5.22 o
   9   1   0       37.47       57.01      6.80 o
  11   1   0      137.14      135.76     13.05 o
  13   1   0       10.45      -11.90     20.84 o
   0   2   0      481.66      653.77     27.21 o
   2   2   0      217.71      207.06      5.80 o
   4   2   0       55.55       39.42      4.14 o
   6   2   0     2985.36     3026.97     51.56 o
   8   2   0     1548.52     1444.28     27.24 o
  10   2   0       23.33       31.37      7.48 o
  12   2   0        0.09        7.16     13.83 o
   1   3   0     4474.46     4462.66    102.09 o
   3   3   0        2.40        4.48      5.07 o
   5   3   0     2149.42     1985.16     34.49 o
   7   3   0        2.02        2.94      4.33 o
   9   3   0      161.27      165.84      8.30 o
  11   3   0       51.43       72.70     11.27 o
  13   3   0       83.35       37.01     36.07 o
   0   4   0      802.45      653.77     29.16 o
   2   4   0     2523.42     2483.23     58.67 o
   4   4   0      409.36      359.11      9.47 o
   6   4   0      102.29       81.22      5.36 o
   8   4   0      410.98      432.97     11.64 o
  10   4   0      279.75      268.24     14.34 o
  12   4   0       85.11       71.99     15.38 o
   1   5   0      223.95      174.82     12.45 o
   3   5   0      811.38      794.52     22.20 o
   5   5   0      912.32      975.22     21.11 o
   7   5   0      511.42      513.09     12.45 o
   9   5   0       32.17       26.15      7.63 o
  11   5   0       28.35       18.21      9.73 o
   0   6   0     7532.59     7750.60    301.26 o
   2   6   0     2358.24     2415.23     71.98 o
   4   6   0       11.71       11.49      8.13 o
   6   6   0      151.56      152.74      8.84 o
   8   6   0      105.32      100.18     10.79 o
  10   6   0       63.57       55.57      9.84 o
  12   6   0       87.21      100.61     36.11 o
   1   7   0      337.43      300.52     10.86 o
   5   7   0       43.88       53.53      7.54 o
   7   7   0      328.46      350.09     13.72 o
   9   7   0      708.47      677.20     18.91 o
  11   7   0       29.58       46.82     17.60 o
   0   8   0        0.15       -2.86     12.87 o
   2   8   0       13.18       14.71      9.17 o
   4   8   0        8.31       -9.33     15.45 o
   6   8   0     1285.19     1333.19     32.78 o
   8   8   0      145.99      135.03     15.99 o
  10   8   0       32.74       26.40     11.17 o
   1   9   0       18.10        8.59      6.61 o
   3   9   0      165.97      157.23     10.09 o
   5   9   0       32.52       50.72      7.63 o
   7   9   0       53.22       38.99     11.89 o
   9   9   0       37.21       25.62     14.63 o
   0  10   0        8.73       12.48     14.11 o
   2  10   0       50.70       45.28      8.30 o
   4  10   0      516.41      484.15     15.19 o
   6  10   0        0.74        8.96     15.58 o
   8  10   0       14.93       -7.60     23.29 o
   1  11   0      503.95      445.39     16.51 o
   3  11   0        2.27       10.60     12.55 o
   5  11   0      143.36      128.11     19.66 o
   7  11   0      164.25      184.96     14.57 o
   0  12   0        1.84        1.78      9.36 o
   2  12   0       91.21       47.12     17.63 o
   4  12   0      317.11      332.90     23.80 o
   6  12   0       11.31        4.33     18.77 o
   1  13   0       21.71       15.47      8.62 o
   3  13   0       26.81       40.54      9.64 o
   5  13   0        2.72      -16.70     23.92 o
   0  14   0       10.16       16.55     32.35 o
 -13   1   1       23.60       15.36     19.67 o
 -11   1   1      244.55      242.17     14.11 o
  -9   1   1        0.49       -2.83      6.81 o
  -7   1   1      112.33      126.65      6.76 o
  -5   1   1      527.15      605.56     12.31 o
  -3   1   1    38421.92    35596.09    704.12 o
  -1   1   1     4237.75     2925.15    113.12 o
   1   1   1      306.04      280.74     14.34 o
   3   1   1     8429.60     8378.65    110.21 o
   5   1   1      453.76      420.85      8.51 o
   7   1   1      291.47      313.74     10.28 o
   9   1   1       74.21       73.49      7.50 o
  11   1   1      288.13      273.42     14.09 o
  13   1   1        4.45      -16.13     50.65 o
 -12   2   1        2.02      -14.23     14.23 o
 -10   2   1       54.59       69.42      9.00 o
  -8   2   1      257.40      283.51     10.81 o
  -6   2   1     8416.08     8450.65    138.59 o
  -4   2   1       15.86        7.99      2.83 o
  -2   2   1     9320.53     8891.79    176.56 o
   0   2   1      259.25      228.30      7.51 o
   2   2   1      443.32      490.84      9.61 o
   4   2   1        1.57        2.51      2.53 o
   6   2   1      130.17      147.96      5.39 o
   8   2   1      575.16      551.28     13.02 o
  10   2   1      123.87      118.38      8.16 o
  12   2   1       15.29       10.31     14.64 o
 -13   3   1       13.62       -0.63     30.50 o
 -11   3   1        6.32        5.33     11.22 o
  -9   3   1      811.95      789.70     19.64 o
  -7   3   1       32.17       35.66      5.79 o
  -5   3   1     1382.79     1496.81     25.88 o
  -3   3   1     1075.89      927.09     29.95 o
  -1   3   1     1623.34     1708.72     51.09 o
   1   3   1       48.43       39.64      6.28 o
   3   3   1        0.16        1.14      3.90 o
   5   3   1     1638.00     1656.96     26.32 o
   7   3   1       16.28       12.87      4.67 o
   9   3   1       24.42       15.17      7.50 o
  11   3   1        4.23        4.78      9.89 o
 -12   4   1       67.53       52.19     16.01 o
 -10   4   1       84.19       73.76     10.22 o
  -8   4   1      152.77      169.85      8.39 o
  -6   4   1       10.22        9.51      3.17 o
  -4   4   1      664.20      710.27     17.06 o
  -2   4   1      881.59      891.79     19.72 o
   0   4   1        8.56        6.13      8.13 o
   2   4   1     4387.08     4554.78     91.87 o
   4   4   1      226.47      208.02      7.06 o
   6   4   1       21.69       16.02      5.40 o
   8   4   1       13.11        9.84      5.35 o
  10   4   1       50.58       49.38      7.98 o
  12   4   1        2.71       19.47     12.32 o
 -11   5   1      126.02      119.79     12.91 o
  -9   5   1       62.98       69.53      8.09 o
  -7   5   1       25.55       26.03      6.91 o
  -5   5   1       17.37       29.04      5.84 o
  -3   5   1     1391.42     1390.97     30.29 o
   1   5   1     2538.60     2697.37     76.08 o
   3   5   1      151.68      167.18      7.14 o
   5   5   1      858.14      871.28     19.35 o
   7   5   1     1190.51     1249.21     33.02 o
   9   5   1       72.49       63.94      6.78 o
  11   5   1        5.66        5.52      9.52 o
 -12   6   1       53.15        8.81     26.99 o
 -10   6   1      108.94      105.35     11.14 o
  -8   6   1      122.19      138.82      9.02 o
  -6   6   1      256.34      262.69      9.87 o
  -4   6   1      110.13      134.14      7.02 o
  -2   6   1      103.61       92.52     10.92 o
   0   6   1      529.90      554.72     38.34 o
   2   6   1      731.21      768.86     20.98 o
   4   6   1     3320.38     3623.00     75.17 o
   6   6   1       31.74       40.00      7.17 o
   8   6   1       60.33       56.72      6.91 o
  10   6   1       35.64       35.36     12.79 o
 -11   7   1        3.45       -8.03     14.52 o
  -9   7   1        1.24       -6.72      8.50 o
  -7   7   1       99.08      103.35      8.46 o
  -5   7   1       32.45       25.85      7.15 o
  -3   7   1     1550.68     1593.76     40.27 o
  -1   7   1     3203.07     3524.32     82.85 o
   1   7   1      333.70      333.67     12.52 o
   3   7   1      382.30      388.27     11.26 o
   5   7   1      294.39      268.23     13.26 o
   7   7   1       18.67       20.87      5.51 o
   9   7   1      118.58      101.07     12.18 o
  11   7   1       58.71       72.70     25.08 o
 -10   8   1       18.22       32.90     12.07 o
  -8   8   1        0.79       25.90     10.69 o
  -6   8   1      316.70      332.18     15.47 o
  -4   8   1     2146.88     2379.44     59.23 o
   0   8   1       43.68       39.46      6.26 o
   2   8   1      265.82      266.06     22.33 o
   4   8   1       99.24       94.20      8.87 o
   6   8   1      470.43      456.77     19.54 o
   8   8   1       49.78       65.80      8.43 o
  10   8   1      117.14      119.39     19.55 o
  -9   9   1      206.81      188.50     28.17 o
  -7   9   1       48.87       42.94     10.68 o
  -5   9   1      118.57      102.30     11.21 o
  -3   9   1       48.35       49.92      7.12 o
  -1   9   1     2682.73     2641.43     77.38 o
   1   9   1      705.90      700.38     25.95 o
   3   9   1      827.41      872.65     21.42 o
   5   9   1      216.78      216.30     14.91 o
   7   9   1        9.09        6.43      8.95 o
   9   9   1        4.34        4.58     27.05 o
  -8  10   1        1.51        9.92     18.82 o
  -6  10   1       68.36       83.73     13.06 o
  -4  10   1      216.44      228.60     13.14 o
   2  10   1     1847.77     1896.65     48.33 o
   4  10   1       28.54       28.32      7.93 o
   6  10   1       20.98       30.53      8.79 o
   8  10   1        8.01       14.81      7.80 o
  -7  11   1       35.93       27.79     12.02 o
  -5  11   1       71.03       87.09     10.87 o
  -3  11   1       78.92       71.31      9.32 o
  -1  11   1       92.55       32.31      7.12 o
   1  11   1       19.77       25.46     13.09 o
   3  11   1        1.48        5.83      7.88 o
   5  11   1      659.38      684.09     47.28 o
   7  11   1      130.37      140.41     21.70 o
  -6  12   1       91.63       89.16     17.25 o
  -4  12   1       94.66       81.93     11.76 o
  -2  12   1      245.23      198.44     44.52 o
   0  12   1       18.67       -1.46      9.73 o
   2  12   1       42.31       37.24     13.84 o
   4  12   1       47.76       74.01     19.07 o
   6  12   1       58.80       34.20     12.93 o
  -5  13   1      122.16      131.36     27.42 o
  -3  13   1       43.73       36.54     18.10 o
  -1  13   1       52.88       70.22     18.69 o
   1  13   1      193.56      224.70     16.05 o
   3  13   1        0.26       13.01     13.17 o
   0  14   1        0.16       35.17     21.73 o
 -12   0   2       57.99       47.96     22.58 o
 -10   0   2      169.98      157.69     17.31 o
  -8   0   2        7.18        3.47     13.05 o
  -6   0   2     1654.00     1595.42     57.78 o
  -4   0   2    14579.51    15018.35    330.74 o
  -2   0   2    11909.78    12199.36    428.33 o
   0   0   2    19881.63    16601.54    672.89 o
   2   0   2     1179.48     1324.64     26.90 o
   4   0   2      320.86      351.12      8.02 o
   6   0   2     1885.75     1884.70     34.92 o
   8   0   2     1552.66     1542.59     34.92 o
  10   0   2      253.75      240.73     15.89 o
  12   0   2       15.60       59.85     23.24 o
 -13   1   2      102.50      107.89     22.89 o
 -11   1   2       24.34       -5.57     12.72 o
  -9   1   2      553.44      509.04     19.24 o
  -7   1   2     2017.58     2073.12     45.28 o
  -5   1   2     1137.68     1054.77     18.80 o
  -3   1   2     6014.21     6488.67    110.22 o
  -1   1   2     5047.97     5237.56    135.82 o
   1   1   2     3727.06     4224.40     83.79 o
   3   1   2     1771.31     1817.40     26.17 o
   5   1   2     3078.48     3046.93     44.32 o
   7   1   2      126.36      112.80      4.82 o
   9   1   2      150.76      148.48      8.28 o
  11   1   2        0.65        2.84     11.22 o
 -12   2   2       64.96       62.01     14.21 o
 -10   2   2      535.12      519.48     18.33 o
  -8   2   2      214.59      216.47      9.41 o
  -6   2   2     1567.65     1682.22     32.97 o
  -4   2   2     1058.15      972.18     25.07 o
  -2   2   2     8662.75     8743.53    198.68 o
   0   2   2     6619.87     6685.09    181.32 o
   2   2   2     3523.71     3479.68     71.68 o
   4   2   2     2395.20     2427.04     37.45 o
   6   2   2      116.55       82.54      4.35 o
   8   2   2        8.72        6.90      4.42 o
  10   2   2      163.20      165.33      8.36 o
  12   2   2        3.95       -1.11     12.15 o
 -13   3   2        0.36       -2.00     21.01 o
 -11   3   2        9.26       -3.05     12.90 o
  -9   3   2      883.70      838.15     20.78 o
  -7   3   2      431.29      403.14     11.79 o
  -5   3   2     6099.68     6197.49    120.10 o
  -3   3   2     3558.23     3386.50     79.14 o
  -1   3   2     2339.89     2215.64     62.01 o
   1   3   2    11364.28     9987.18    372.82 o
   3   3   2     1128.91     1129.24     22.70 o
   5   3   2      363.59      421.56      8.80 o
   7   3   2      406.74      440.32     11.25 o
   9   3   2       10.65       14.63      6.13 o
  11   3   2      184.57      200.95      9.80 o
 -12   4   2       40.67       14.63     16.81 o
 -10   4   2       51.92       51.15     10.72 o
  -8   4   2      518.32      521.24     14.67 o
  -6   4   2        3.44        9.58      3.74 o
  -4   4   2        9.17       10.89      4.97 o
  -2   4   2     8785.44     8078.65    284.53 o
   0   4   2     1112.95     1170.31     34.04 o
   2   4   2       34.37       95.43      4.21 o
   4   4   2     3866.04     3840.59     80.24 o
   6   4   2      685.59      693.81     16.96 o
   8   4   2      244.43      226.77      8.88 o
  10   4   2        3.53       -0.24      6.34 o
  12   4   2       55.15       29.60     19.00 o
 -11   5   2      200.21      193.08     14.95 o
  -9   5   2      170.22      180.70     11.44 o
  -7   5   2      206.50      179.27      6.89 o
  -5   5   2      182.73      157.20      7.68 o
  -3   5   2        0.37        8.39      4.10 o
  -1   5   2      305.38      438.50     16.33 o
   1   5   2     5839.36     5690.78    185.71 o
   3   5   2      646.25      620.10     16.23 o
   5   5   2      413.75      409.81     13.59 o
   7   5   2       75.33       48.83      7.08 o
   9   5   2       48.30       27.50     11.02 o
  11   5   2      113.19      111.37     14.67 o
 -12   6   2       11.25        0.37     20.77 o
 -10   6   2      184.75      209.18     12.72 o
  -8   6   2        5.95        4.22     11.19 o
  -6   6   2      566.06      576.62     16.83 o
  -4   6   2     1635.20     1681.30     36.63 o
   0   6   2      107.03       69.03     11.06 o
   2   6   2       10.78       21.17      3.74 o
   4   6   2      101.91      110.08      6.36 o
   6   6   2       12.13        6.74      9.23 o
   8   6   2      316.98      345.26     13.35 o
  10   6   2      227.04      251.15     21.25 o
 -11   7   2        1.61        3.75     15.33 o
  -9   7   2        0.10        4.77     10.02 o
  -7   7   2     1389.85     1459.97     37.80 o
  -5   7   2      117.16      136.69      8.46 o
  -3   7   2      266.10      287.48     21.21 o
  -1   7   2      435.82      452.04     20.58 o
   1   7   2      182.73      186.30     16.62 o
   3   7   2      186.21      161.39      7.85 o
   5   7   2      647.34      716.29     18.29 o
   7   7   2     1332.40     1391.15     40.11 o
   9   7   2       11.22       17.96     11.85 o
  11   7   2       15.63       -3.76     18.72 o
 -10   8   2       74.92       39.65     14.65 o
  -8   8   2        9.60       14.80      7.37 o
  -6   8   2        0.94       -6.80      6.80 o
  -4   8   2      962.82      890.64     25.71 o
  -2   8   2      251.63      240.80     20.60 o
   0   8   2      544.69      531.25     28.88 o
   2   8   2     1264.33     1305.50     34.41 o
   4   8   2      791.51      629.86     16.94 o
   6   8   2      122.93      111.78      9.15 o
   8   8   2       23.64        9.76     23.00 o
  10   8   2      101.82       96.79     31.37 o
  -9   9   2        1.69        7.83     10.25 o
  -7   9   2       55.12       58.64     13.31 o
  -5   9   2        6.28       25.19      9.65 o
  -3   9   2      290.43      316.62     29.09 o
  -1   9   2     2483.16     2477.98     73.61 o
   1   9   2      704.24      670.45     21.29 o
   3   9   2      245.35      219.84     10.53 o
   5   9   2       18.10       18.21      6.56 o
   7   9   2        5.59       -6.31     14.37 o
   9   9   2        5.43       17.55     20.35 o
  -8  10   2       94.99       89.08     17.11 o
  -6  10   2      100.85      118.31     13.85 o
  -4  10   2       80.38       73.81      9.72 o
  -2  10   2      259.95      284.54     18.44 o
   0  10   2      240.63      262.35     18.16 o
   2  10   2      645.44      623.46     26.62 o
   4  10   2      164.29      137.91     11.07 o
   6  10   2       11.75        7.49     11.76 o
   8  10   2        2.76       21.65     33.66 o
  -7  11   2       88.68       82.58     18.11 o
  -5  11   2      400.86      426.66     18.31 o
  -3  11   2        0.17       16.14     13.36 o
  -1  11   2       32.60       26.14     11.05 o
   1  11   2       15.63        3.46     11.16 o
   3  11   2       18.24       12.23      7.31 o
   5  11   2      265.92      260.37     22.08 o
   7  11   2       34.00       23.08     16.40 o
  -6  12   2       43.31       64.69     21.37 o
  -4  12   2       11.53       10.12     15.74 o
  -2  12   2        0.10      -17.54     17.54 o
   0  12   2       54.92       71.75     11.95 o
   2  12   2        5.44        8.10     11.32 o
   4  12   2       97.28       47.61     29.03 o
   6  12   2        1.84       29.56     26.45 o
  -5  13   2       22.21       33.61     43.44 o
  -3  13   2       36.73       66.20     20.38 o
  -1  13   2       10.33       11.22     14.31 o
   1  13   2       65.59       78.40     23.67 o
   3  13   2      114.94      154.15     16.92 o
 -13   1   3        8.90        9.75     19.70 o
 -11   1   3        1.95        9.97     12.05 o
  -9   1   3        4.29        5.99      8.58 o
  -7   1   3      539.65      584.38     13.68 o
  -5   1   3      251.92      265.31      8.42 o
  -3   1   3     4901.08     5025.86    105.92 o
  -1   1   3      970.31     1074.14     32.38 o
   1   1   3     3021.67     3039.52     65.53 o
   3   1   3     1569.88     1711.39     24.68 o
   5   1   3      212.94      212.57      5.57 o
   7   1   3      100.52      111.65      5.32 o
   9   1   3       31.82       31.37      7.18 o
  11   1   3      159.13      156.03     10.43 o
 -12   2   3       37.90       48.29     13.91 o
 -10   2   3      134.14      164.49     10.11 o
  -8   2   3       35.30       29.04      8.89 o
  -6   2   3     4008.55     3925.79     92.90 o
  -4   2   3       31.49       33.77      4.20 o
  -2   2   3     2372.78     2400.74     53.16 o
   0   2   3     1531.81     1598.32     63.86 o
   2   2   3     5293.37     5150.55    314.26 o
   4   2   3      363.67      382.48      8.68 o
   6   2   3      450.89      466.17     12.73 o
   8   2   3      429.87      443.64      9.85 o
  10   2   3       32.10       30.86      6.65 o
  12   2   3        0.02       -0.49     19.13 o
 -13   3   3       47.62       28.92     21.36 o
 -11   3   3       94.54       66.55     19.75 o
  -9   3   3      373.48      363.64     13.66 o
  -7   3   3       18.52       15.68      7.96 o
  -5   3   3       15.82        7.13      4.17 o
  -3   3   3     1277.36     1194.39     25.02 o
  -1   3   3     1151.18     1089.77     31.96 o
   1   3   3      311.43      302.24      8.00 o
   3   3   3        1.00       -4.01      4.01 o
   5   3   3      260.76      272.62      7.65 o
   7   3   3      486.53      479.99     13.53 o
   9   3   3       49.28       37.99      5.63 o
  11   3   3        2.83       -6.59      9.97 o
 -12   4   3      302.24      271.10     22.30 o
 -10   4   3       14.56       28.77     10.71 o
  -8   4   3      899.83      858.03     20.85 o
  -6   4   3     1779.33     1769.64     37.08 o
  -4   4   3      273.49      275.00     10.56 o
  -2   4   3        0.09        3.94      2.56 o
   0   4   3     1256.59     1248.75     36.56 o
   2   4   3     1377.86     1474.38     28.12 o
   4   4   3       76.11       90.26      6.59 o
   6   4   3      166.09      128.24      6.03 o
   8   4   3        4.17       11.11     11.00 o
  10   4   3      215.38      210.39     16.74 o
  12   4   3       27.45       31.22     35.92 o
 -11   5   3      277.63      252.25     16.15 o
  -9   5   3       18.58        4.92      9.13 o
  -7   5   3      398.56      418.11     13.97 o
  -5   5   3      597.86      579.62     18.13 o
  -3   5   3     2517.28     2350.75    164.78 o
  -1   5   3      276.65      266.07     11.84 o
   1   5   3       96.79       83.93      6.58 o
   3   5   3      553.23      603.94     17.94 o
   5   5   3      205.48      213.06     21.85 o
   7   5   3      142.14      148.99      7.79 o
   9   5   3      111.86      131.24     13.65 o
  11   5   3       20.40        9.99     24.45 o
 -12   6   3       32.38       54.32     23.49 o
 -10   6   3      259.03      245.88     16.50 o
  -8   6   3      418.76      413.64     12.91 o
  -6   6   3      227.44      191.43     11.94 o
  -4   6   3      590.78      618.28     18.98 o
  -2   6   3      716.48      745.50     33.19 o
   0   6   3     1812.24     1951.06     55.81 o
   2   6   3      544.58      540.34     16.11 o
   4   6   3      211.49      222.44     11.69 o
   6   6   3       11.13       -1.18      9.77 o
   8   6   3       69.39       80.67      9.99 o
  10   6   3      279.27      266.84     19.70 o
 -11   7   3       52.52       72.96     16.14 o
  -9   7   3       49.21       54.83      9.39 o
  -7   7   3      282.35      264.94     13.36 o
  -5   7   3      570.96      633.40     20.55 o
  -3   7   3      816.62      822.94     29.31 o
  -1   7   3       10.83        9.27      9.97 o
   1   7   3       70.43       79.03      8.12 o
   3   7   3      200.00      235.72      8.66 o
   5   7   3      789.34      803.89     25.27 o
   7   7   3       95.21       66.96     13.24 o
   9   7   3       88.81      112.82     16.77 o
 -10   8   3      154.79      147.12     17.10 o
  -8   8   3      108.83      103.21      9.09 o
  -6   8   3      110.06      118.45     15.18 o
  -4   8   3      884.50      898.80     33.01 o
  -2   8   3       49.23       33.83     10.67 o
   0   8   3      526.20      524.99     21.19 o
   2   8   3     1853.60     1951.51     49.00 o
   4   8   3     1182.69     1139.66     30.76 o
   6   8   3       69.20       63.44     12.88 o
   8   8   3        1.10       -8.68      9.20 o
  10   8   3      133.06       87.53     31.11 o
  -9   9   3        4.58        6.90     11.43 o
  -7   9   3       41.76       38.52     22.59 o
  -5   9   3      103.47      112.07     30.83 o
  -3   9   3      652.63      638.79     27.18 o
  -1   9   3        1.31        4.92     12.35 o
   1   9   3      522.48      491.40     17.72 o
   3   9   3       40.95       22.31      5.39 o
   5   9   3       18.07       31.53     10.02 o
   7   9   3       53.67       31.50     13.01 o
   9   9   3      107.30      117.41     20.18 o
  -8  10   3       18.32       15.73     21.62 o
  -6  10   3      106.07      101.60     15.68 o
  -4  10   3      279.08      257.66     21.98 o
  -2  10   3     1454.55     1551.01     50.80 o
   0  10   3       13.43        0.48     12.00 o
   2  10   3      241.15      191.47     12.05 o
   4  10   3        2.68        6.60      7.58 o
   6  10   3        0.58       -0.55     14.90 o
   8  10   3       11.77        6.55     18.32 o
  -7  11   3        0.01       -0.78     24.54 o
  -5  11   3      410.15      491.17     32.49 o
  -3  11   3       27.98       11.19     16.44 o
  -1  11   3        3.07      -14.74     20.11 o
   1  11   3      428.92      419.81     35.43 o
   3  11   3      251.49      254.83     30.15 o
   5  11   3        0.40        0.99     10.27 o
   7  11   3       47.89       63.46     29.67 o
  -6  12   3        0.02       21.94     21.70 o
  -4  12   3        6.08       21.01     15.25 o
  -2  12   3      113.20      156.51     24.39 o
   0  12   3       43.20       88.75     18.84 o
   2  12   3       10.10       10.31     12.32 o
   4  12   3      121.96      143.37     14.40 o
  -3  13   3      129.96      166.23     27.71 o
  -1  13   3        5.00       27.92     37.73 o
   1  13   3       18.48        9.03     17.08 o
   3  13   3       86.43      103.72     16.26 o
 -12   0   4        3.74        8.25     24.21 o
 -10   0   4      181.87      195.53     10.97 o
  -8   0   4       31.97       53.80     14.64 o
  -6   0   4      254.31      256.08     12.04 o
  -4   0   4     4896.44     5087.57    181.71 o
  -2   0   4       35.54       24.43      5.64 o
   0   0   4     8646.13     8860.50    220.17 o
   2   0   4      294.88      242.02     12.63 o
   4   0   4      975.51     1021.21     22.54 o
   6   0   4     1098.97     1157.46     25.51 o
   8   0   4       56.91       50.98      9.28 o
  10   0   4       89.16       90.08     13.65 o
  12   0   4      140.67      164.18     56.02 o
 -13   1   4        0.90       27.59     29.53 o
 -11   1   4       28.62       42.37     14.05 o
  -9   1   4       25.03       27.98      7.48 o
  -7   1   4      249.89      245.17      7.41 o
  -5   1   4      245.82      294.00     10.20 o
  -3   1   4     3416.84     3366.95     64.23 o
  -1   1   4     5329.32     5272.25    108.34 o
   1   1   4     5070.98     5251.14    113.33 o
   3   1   4     3845.92     4263.29     63.32 o
   5   1   4        0.91        8.73      3.11 o
   7   1   4        0.15        2.22      4.24 o
   9   1   4      245.65      259.42     10.73 o
  11   1   4      222.64      207.16     13.81 o
 -12   2   4       99.86      122.95     16.45 o
 -10   2   4       15.21        2.21      8.25 o
  -8   2   4      101.95       81.02      8.01 o
  -6   2   4     3442.76     3492.25    103.12 o
  -4   2   4      639.78      558.63     18.77 o
  -2   2   4     1143.64     1089.21     31.91 o
   0   2   4      102.83       85.22      8.11 o
   2   2   4       63.70       43.51      5.56 o
   4   2   4     1465.81     1404.95     22.94 o
   6   2   4     1435.41     1602.34     29.45 o
   8   2   4      434.53      473.79     13.63 o
  10   2   4       46.66       39.57      8.04 o
  12   2   4       43.15       69.03     25.26 o
 -13   3   4       69.80       98.84     24.68 o
 -11   3   4        3.05       -1.78     10.30 o
  -9   3   4     2956.93     2972.43     75.87 o
  -7   3   4      317.51      307.55     13.31 o
  -5   3   4       85.58       49.81      4.95 o
  -3   3   4      930.39      798.03     20.57 o
  -1   3   4      249.22      315.93     16.91 o
   1   3   4      334.19      263.85     17.18 o
   3   3   4        2.18       -2.62      4.11 o
   5   3   4      797.27      862.53     17.19 o
   7   3   4      407.99      411.45     11.65 o
   9   3   4      691.77      699.86     17.54 o
  11   3   4       78.78       79.22     12.03 o
 -12   4   4      460.35      416.41     23.27 o
 -10   4   4       16.68        8.04     13.38 o
  -8   4   4        8.53       12.43     10.00 o
  -6   4   4      762.34      768.70     18.87 o
  -4   4   4      220.78      227.51      7.61 o
  -2   4   4        4.72       -0.76      6.24 o
   0   4   4     1519.73     1418.13     57.95 o
   2   4   4     2774.88     2823.71     69.50 o
   4   4   4      500.33      467.77     11.59 o
   6   4   4      182.33      168.41      7.66 o
   8   4   4        0.62       -1.86      8.86 o
  10   4   4       55.97       69.22     11.80 o
 -11   5   4        0.02        1.61     14.75 o
  -9   5   4       20.79       21.21      9.96 o
  -7   5   4        3.10       -7.82      7.82 o
  -5   5   4       63.36       49.95      8.84 o
  -3   5   4      972.66      926.73     51.04 o
  -1   5   4     5363.95     5254.57    145.17 o
   1   5   4        1.40        3.43      5.84 o
   3   5   4     1154.55     1133.42     26.33 o
   5   5   4      169.14      170.69      8.50 o
   7   5   4       72.23       88.45      8.25 o
   9   5   4       20.09      -10.60     23.01 o
  11   5   4        0.08       -3.79     14.28 o
 -12   6   4        5.36       -8.67     28.80 o
 -10   6   4       30.48        8.88     12.84 o
  -8   6   4      117.11      120.18      9.23 o
  -6   6   4      118.60      119.98     10.75 o
  -4   6   4     1758.96     1665.51     42.10 o
  -2   6   4      102.06       72.55     11.02 o
   0   6   4      448.13      455.09     16.63 o
   2   6   4      704.27      674.04     19.57 o
   4   6   4      116.04      131.12      9.49 o
   6   6   4      643.10      633.22     17.75 o
   8   6   4      119.97      105.76      8.62 o
  10   6   4        2.64       10.87     21.71 o
 -11   7   4       34.42       20.80     19.88 o
  -9   7   4       26.21       17.11      8.49 o
  -7   7   4       48.14       47.18      8.44 o
  -5   7   4       53.28       43.74     11.94 o
  -3   7   4        7.61       -5.13      8.01 o
  -1   7   4     1076.48     1122.18     35.57 o
   1   7   4      759.80      783.15     36.79 o
   3   7   4     1143.10     1148.13     30.86 o
   5   7   4      212.74      212.17     12.66 o
   7   7   4      592.25      576.14     17.88 o
   9   7   4       64.58       41.79     20.97 o
 -10   8   4       44.30       43.91     18.44 o
  -8   8   4      125.54      130.29     10.74 o
  -6   8   4       44.46       41.81      9.81 o
  -4   8   4      124.30      111.04     13.19 o
  -2   8   4      412.59      444.67     20.10 o
   0   8   4      167.41      157.94     10.61 o
   2   8   4       66.67       59.04      7.76 o
   4   8   4       15.66       -5.94      7.67 o
   6   8   4      317.75      296.21     43.76 o
   8   8   4      118.07      144.95     15.16 o
  -9   9   4        0.04      -11.15     11.75 o
  -7   9   4      138.31      132.75     13.98 o
  -5   9   4      933.75      972.95     38.92 o
  -3   9   4      352.78      372.26     21.52 o
  -1   9   4      891.31      873.69     32.11 o
   1   9   4      450.34      462.67     21.39 o
   3   9   4       42.00       48.67     15.70 o
   5   9   4      167.64      171.46     16.89 o
   7   9   4      397.81      408.35     26.60 o
   9   9   4      153.45      114.57     28.67 o
  -8  10   4       54.39       40.64     16.96 o
  -6  10   4        0.69      -12.20     21.70 o
  -4  10   4       70.72       74.93     19.08 o
  -2  10   4        0.46        9.16     12.69 o
   0  10   4     1160.29     1211.37     42.93 o
   2  10   4        8.39        7.52      9.61 o
   4  10   4      105.41      100.25     12.19 o
   6  10   4       22.88       35.12     24.90 o
   8  10   4        3.42      -10.34     38.24 o
  -7  11   4        5.86       -1.64      7.52 o
  -5  11   4       70.43       79.88     26.80 o
  -3  11   4      311.67      389.37     36.75 o
  -1  11   4       34.22       24.97     17.65 o
   1  11   4      134.29      121.10     13.76 o
   3  11   4      116.08      122.60     13.14 o
   5  11   4        1.51        8.33      9.62 o
  -6  12   4      149.87      152.96     31.66 o
  -4  12   4       28.67       47.27     45.37 o
  -2  12   4        8.45       44.34     19.10 o
   0  12   4        9.40       18.90     14.06 o
   2  12   4        2.69        1.14     12.71 o
   4  12   4        0.05       -7.51     22.33 o
  -3  13   4       35.16       62.59     42.16 o
  -1  13   4       11.38       18.50     23.17 o
   1  13   4        7.37       15.14     14.98 o
 -13   1   5       19.68      -15.42     26.59 o
 -11   1   5       17.97       16.99     10.45 o
  -9   1   5       10.63       11.11      8.51 o
  -7   1   5      104.35       93.21     11.14 o
  -5   1   5      133.86      120.54      7.60 o
  -3   1   5     1072.16     1136.59     23.28 o
  -1   1   5        2.74       -0.92      3.97 o
   1   1   5      755.86      833.38     21.02 o
   3   1   5      533.16      600.24     14.78 o
   5   1   5      222.35      224.99      6.88 o
   7   1   5       59.49       63.71      6.88 o
   9   1   5       18.89       30.13     10.07 o
  11   1   5      326.14      306.94     25.63 o
 -12   2   5       99.56       87.89     13.44 o
 -10   2   5        0.11        0.17      8.37 o
  -8   2   5        0.00       -7.51      7.51 o
  -6   2   5      149.92      124.49     13.16 o
  -4   2   5       84.11       47.48     14.28 o
  -2   2   5     1228.94     1232.77     36.25 o
   0   2   5     1049.29     1071.07     25.38 o
   2   2   5      474.72      450.82     11.89 o
   4   2   5     1323.85     1425.06     25.23 o
   6   2   5      303.18      311.87      9.70 o
   8   2   5      575.53      577.98     15.04 o
  10   2   5      164.99      152.88     11.40 o
 -11   3   5       42.87       37.44     10.90 o
  -9   3   5       83.63       73.73     15.07 o
  -7   3   5        2.02      -11.00     11.00 o
  -5   3   5     1233.98     1244.57     38.78 o
  -3   3   5       92.54      113.53      8.31 o
  -1   3   5      110.33      163.23      8.91 o
   1   3   5      128.16      147.09      9.22 o
   3   3   5      603.86      671.41     13.58 o
   5   3   5     2178.48     2452.76     41.49 o
   7   3   5      319.95      327.80     10.74 o
   9   3   5        0.85       -5.74      8.67 o
  11   3   5        5.97       32.98     18.09 o
 -12   4   5      224.35      216.85     16.72 o
 -10   4   5       70.35       84.26     12.84 o
  -8   4   5       32.54       22.72     10.51 o
  -6   4   5       63.79       68.92      6.90 o
  -4   4   5      790.23      798.93     20.45 o
  -2   4   5      603.80      595.28     19.93 o
   0   4   5       10.34        6.15      6.23 o
   2   4   5      721.69      705.26     19.08 o
   4   4   5       35.68       37.14      6.02 o
   6   4   5      486.09      522.45     14.14 o
   8   4   5      261.02      294.28     12.77 o
  10   4   5       27.71       17.40     11.92 o
 -11   5   5       64.12       95.27     26.97 o
  -9   5   5        4.85       -1.73     13.41 o
  -7   5   5       16.83       25.47      7.62 o
  -5   5   5        5.96       -3.83      5.98 o
  -3   5   5       50.02       38.78      4.29 o
  -1   5   5      224.02      227.69     14.58 o
   3   5   5      332.39      312.33     10.35 o
   5   5   5       20.08       22.98      5.78 o
   7   5   5        0.15       -4.09      7.44 o
   9   5   5       13.45       -0.85     13.54 o
 -10   6   5      361.45      350.41     21.25 o
  -8   6   5        0.03        4.35      9.21 o
  -6   6   5       26.28       40.81      8.61 o
  -2   6   5        5.31        6.31      7.93 o
   0   6   5       97.43       72.28      6.84 o
   2   6   5       14.10        0.29      8.64 o
   4   6   5      670.84      734.55     23.21 o
   6   6   5        1.41       -1.44      8.91 o
   8   6   5       54.42       81.06      9.55 o
  10   6   5       44.24       63.94     16.58 o
 -11   7   5       30.43        7.67     30.11 o
  -9   7   5       22.23       10.43     12.75 o
  -7   7   5     1627.22     1508.73     43.03 o
  -5   7   5      108.04       76.13     14.25 o
  -3   7   5       78.01       80.97     10.24 o
  -1   7   5        0.88        3.43      7.55 o
   1   7   5       15.66        8.15      5.81 o
   3   7   5        2.78        6.30     12.35 o
   5   7   5      151.65      166.27     12.76 o
   7   7   5      235.98      275.25     19.68 o
   9   7   5       59.70       45.12     16.87 o
 -10   8   5       43.28       -2.19     21.46 o
  -8   8   5       34.14       -9.78      9.78 o
  -6   8   5      292.67      246.64     23.21 o
  -4   8   5     1185.84     1249.56     43.21 o
  -2   8   5      727.61      771.42     29.44 o
   0   8   5      876.93      876.80     29.44 o
   2   8   5      257.23      280.79     11.82 o
   4   8   5      546.07      466.04     44.00 o
   6   8   5      122.99      149.37     15.56 o
   8   8   5      135.94      156.15     13.62 o
  -9   9   5        4.45       -6.40     18.02 o
  -7   9   5      139.50      146.91     18.96 o
  -5   9   5      125.17      138.79     19.85 o
  -3   9   5       25.03       26.15     11.02 o
  -1   9   5      301.86      303.45     17.70 o
   1   9   5      133.56      105.50     15.41 o
   3   9   5      528.22      514.93     20.98 o
   5   9   5      549.79      529.52     59.71 o
   7   9   5        1.03        9.27     14.06 o
  -8  10   5      134.01      132.27     20.35 o
  -6  10   5       14.95       12.00     18.71 o
  -4  10   5        1.22       -5.83     18.33 o
  -2  10   5      211.53      204.81     17.99 o
   0  10   5       68.30       46.67     15.98 o
   2  10   5      354.21      367.95     21.13 o
   4  10   5       89.09      116.72     19.23 o
   6  10   5      323.21      313.38     28.74 o
  -7  11   5        2.71       -5.86     19.73 o
  -5  11   5       68.09      104.02     21.42 o
  -3  11   5      330.50      370.19     30.09 o
  -1  11   5      179.98      195.77     23.82 o
   1  11   5      196.11      228.89     14.85 o
   3  11   5      100.09      121.51     13.21 o
   5  11   5        8.21       25.29     30.48 o
  -4  12   5       59.45       95.48     27.10 o
  -2  12   5       44.67       39.71     21.30 o
   0  12   5       54.06       43.59     18.22 o
   2  12   5        4.10       18.81     14.08 o
   4  12   5       46.17       69.32     33.86 o
  -1  13   5       15.92        0.27     21.62 o
   1  13   5        6.97       12.88     27.30 o
 -12   0   6        0.13       38.90     22.82 o
 -10   0   6        5.36        0.93     12.97 o
  -8   0   6      779.83      880.21     26.67 o
  -6   0   6     1066.62     1169.40     36.83 o
  -4   0   6      890.77      927.49     40.51 o
  -2   0   6      254.07      283.05     17.93 o
   0   0   6     3461.56     4181.49    107.79 o
   2   0   6     5901.19     6484.62    140.16 o
   4   0   6     1085.67     1056.03     27.03 o
   6   0   6      177.70      174.25      9.09 o
   8   0   6      810.89      845.77     26.52 o
  10   0   6      213.65      207.56     16.37 o
 -11   1   6      190.94      204.92     13.10 o
  -9   1   6       46.70       71.54     10.92 o
  -7   1   6       24.86       38.30      6.84 o
  -5   1   6      547.61      602.79     17.58 o
  -3   1   6      307.10      219.49      8.93 o
  -1   1   6     6436.98     6530.19    134.76 o
   1   1   6      107.43       97.74      7.21 o
   3   1   6      300.42      388.04     16.19 o
   5   1   6      945.49      949.38     18.41 o
   7   1   6      570.66      580.87     12.80 o
   9   1   6       33.62       33.61      9.23 o
  11   1   6        0.75       27.34     20.60 o
 -12   2   6        4.80      -14.88     14.88 o
 -10   2   6        0.28        7.66     10.16 o
  -8   2   6      596.24      681.88     20.07 o
  -6   2   6        2.00       -0.15     12.25 o
  -4   2   6      757.90      769.45     28.42 o
  -2   2   6      414.98      393.06     14.16 o
   0   2   6     2051.31     2000.40     67.15 o
   2   2   6     2673.07     2621.63     52.79 o
   4   2   6      962.04      965.85     26.12 o
   6   2   6        0.13       -0.81      6.55 o
   8   2   6      339.46      317.77     11.81 o
  10   2   6      338.25      351.11     14.21 o
 -11   3   6      111.92       95.46     14.21 o
  -9   3   6       62.73       65.16     10.06 o
  -7   3   6       13.90       31.66     13.63 o
  -5   3   6      397.44      464.60     30.52 o
  -3   3   6      498.28      430.28     21.72 o
  -1   3   6      388.42      330.62     15.21 o
   1   3   6     1582.03     1604.49     71.56 o
   3   3   6     1303.77     1345.59     29.39 o
   5   3   6       20.57       13.31      5.71 o
   7   3   6     1331.89     1371.93     29.38 o
   9   3   6       82.05       79.18     14.70 o
 -12   4   6       75.19       39.98     18.75 o
 -10   4   6       14.03       22.73     14.63 o
  -8   4   6        1.25        3.08     13.86 o
  -6   4   6      169.94      178.90     15.62 o
  -4   4   6      238.19      230.09     13.20 o
  -2   4   6     3318.22     3287.05     89.21 o
   0   4   6      752.52      673.36     31.59 o
   2   4   6      250.59      333.68      8.71 o
   4   4   6     1322.11     1311.54     26.19 o
   6   4   6       64.64       62.45      7.44 o
   8   4   6       14.63       15.46     14.45 o
  10   4   6       80.34       70.93     16.84 o
 -11   5   6        9.63       -2.56     16.54 o
  -9   5   6       47.14       80.23     17.14 o
  -7   5   6      173.05      187.10     11.78 o
  -5   5   6      157.33      153.23     12.98 o
  -3   5   6      100.37       73.05      6.21 o
  -1   5   6      152.44      184.24     17.02 o
   1   5   6     3438.29     3450.59     99.13 o
   3   5   6       12.38        7.66      5.71 o
   5   5   6       53.38       49.10      6.85 o
   7   5   6      127.87      129.50      8.46 o
   9   5   6       63.37       80.93     14.64 o
 -10   6   6      479.29      527.51     28.58 o
  -8   6   6      194.62      177.27     13.15 o
  -6   6   6      101.69       92.62      8.64 o
  -4   6   6       45.88       51.45      5.70 o
  -2   6   6       34.61       45.97      9.24 o
   0   6   6      325.59      322.73     19.12 o
   2   6   6      216.70      212.53     10.86 o
   4   6   6     1481.63     1533.80     40.57 o
   6   6   6       28.74       43.09      9.09 o
   8   6   6      360.00      375.34     14.19 o
  -9   7   6       82.88       37.65     12.61 o
  -7   7   6      159.24      170.21     18.22 o
  -5   7   6      406.23      405.14     19.48 o
  -3   7   6      235.30      260.59     16.28 o
  -1   7   6      556.79      518.69     20.20 o
   1   7   6        1.72       11.46      8.75 o
   3   7   6       79.09       71.19     26.09 o
   5   7   6      176.62      198.80     11.01 o
   7   7   6      203.10      176.30     12.73 o
   9   7   6        2.02        1.77     17.37 o
 -10   8   6        3.86      -34.26     34.26 o
  -8   8   6        2.18        8.34     10.96 o
  -6   8   6       20.75       12.94      7.16 o
  -4   8   6      416.68      413.99     22.08 o
  -2   8   6      168.30      170.68     14.73 o
   0   8   6      447.38      442.82     18.38 o
   2   8   6      314.79      304.55     18.47 o
   4   8   6        0.08        6.04     17.29 o
   6   8   6       10.90       -2.11     11.25 o
   8   8   6       35.50       21.29     15.43 o
  -9   9   6       75.17       55.14     26.04 o
  -7   9   6       11.06        1.06     10.71 o
  -5   9   6       12.23       24.54     15.38 o
  -3   9   6       31.36       42.26     14.88 o
  -1   9   6       39.08       39.11     12.83 o
   1   9   6      323.74      320.86     17.87 o
   3   9   6      715.08      799.25     36.46 o
   5   9   6      102.65      106.98     24.38 o
   7   9   6       38.52       33.52     15.97 o
  -8  10   6       32.52       -8.64     21.61 o
  -6  10   6        9.46       18.55     12.32 o
  -4  10   6       30.54       27.49     32.83 o
  -2  10   6      598.08      677.15     28.27 o
   0  10   6       72.91      113.88     14.96 o
   2  10   6       43.39       44.41     21.31 o
   4  10   6       39.95       15.12     28.33 o
   6  10   6       87.32      105.12     26.24 o
  -7  11   6       23.78      -20.90     26.05 o
  -5  11   6      233.41      275.22     34.86 o
  -3  11   6        4.66      -12.14     17.78 o
  -1  11   6       56.85       62.99     21.11 o
   1  11   6        3.92       14.34     12.36 o
   3  11   6       36.23       84.08     23.60 o
   5  11   6       12.12        0.00      3.61 o
  -4  12   6        8.09       30.94     25.19 o
  -2  12   6        7.56       -9.90     20.84 o
   0  12   6       14.12        2.50     15.38 o
   2  12   6        2.93       21.91     28.60 o
 -11   1   7        0.16      -13.10     13.10 o
  -9   1   7       46.66       73.06     10.92 o
  -7   1   7       52.64       56.90      8.64 o
  -5   1   7       28.57       16.18      7.75 o
  -3   1   7     3125.49     3414.51     73.06 o
  -1   1   7       28.08       21.16      9.25 o
   1   1   7      270.16      262.99     14.51 o
   3   1   7      192.67      217.84      8.93 o
   5   1   7      801.57      775.72     25.63 o
   7   1   7      114.56      102.57      6.99 o
   9   1   7      148.04      158.23     15.37 o
 -12   2   7       28.11       40.46     17.02 o
 -10   2   7        5.52        2.46      3.49 o
  -8   2   7       49.36       59.44      9.54 o
  -6   2   7      238.00      275.83     17.13 o
  -4   2   7      833.19      808.07     22.41 o
  -2   2   7      327.70      311.13     12.43 o
   0   2   7      604.32      721.04     24.17 o
   2   2   7       96.51       87.54      8.56 o
   4   2   7      104.67       92.06      7.01 o
   6   2   7       63.81       46.61      9.12 o
   8   2   7       10.30       20.06      9.61 o
  10   2   7      148.21      164.28     15.33 o
 -11   3   7       31.18       18.33     12.33 o
  -9   3   7       14.89        7.23      9.99 o
  -7   3   7      292.61      326.95     15.45 o
  -5   3   7      275.63      354.88     13.75 o
  -3   3   7        0.43        8.06      7.49 o
  -1   3   7      378.83      360.41     12.35 o
   1   3   7      581.74      599.60     15.18 o
   3   3   7        4.85        0.63      4.46 o
   5   3   7      337.33      350.66     11.46 o
   7   3   7      146.75      119.47     10.94 o
   9   3   7       14.18       -1.00     11.69 o
 -10   4   7       27.84       34.27     12.99 o
  -8   4   7        0.01       29.99     27.27 o
  -6   4   7      184.80      178.65     14.51 o
  -4   4   7      309.82      326.85     22.70 o
  -2   4   7       63.86       89.22     11.47 o
   0   4   7      573.11      537.14     14.08 o
   2   4   7      896.62      954.79     19.82 o
   4   4   7      588.25      609.54     15.28 o
   6   4   7      260.25      281.68     11.06 o
   8   4   7        2.30       -8.41     11.71 o
  10   4   7       56.26       46.44     17.40 o
 -11   5   7       21.24      -17.30     17.47 o
  -9   5   7       12.12       45.74     21.72 o
  -7   5   7      161.74      159.66     11.96 o
  -5   5   7      434.49      427.45     20.26 o
  -3   5   7     1292.77     1142.52     48.23 o
   1   5   7        0.53        0.70      6.55 o
   3   5   7      555.26      590.45     15.02 o
   5   5   7      511.07      495.19     14.74 o
   7   5   7       31.90       27.24      9.01 o
   9   5   7      322.91      362.24     23.30 o
 -10   6   7       17.96        7.58     26.42 o
  -8   6   7        1.29      -11.89     11.89 o
  -6   6   7        1.35        8.32     13.05 o
  -4   6   7      182.91      196.31     16.52 o
  -2   6   7     1136.60     1084.37     35.38 o
   0   6   7      822.78      809.80     27.85 o
   2   6   7       65.35       44.86     10.91 o
   4   6   7       89.82       75.84      7.72 o
   6   6   7      936.11      977.12     23.41 o
   8   6   7        0.24       -7.57     12.37 o
  -9   7   7      141.00      113.57     45.38 o
  -7   7   7      160.82      145.98     13.86 o
  -5   7   7       87.72       12.25      8.24 o
  -3   7   7      321.80      308.53     17.44 o
   1   7   7      971.19      961.39     42.43 o
   3   7   7     1217.57     1278.16     66.48 o
   5   7   7      115.08      118.86     14.49 o
   7   7   7      101.43      109.30     12.39 o
  -8   8   7       65.30       51.00     13.13 o
  -6   8   7       73.53       33.14     11.43 o
  -4   8   7       60.84       61.47     12.84 o
  -2   8   7      438.61      439.68     29.49 o
   0   8   7      124.12      125.37     14.89 o
   2   8   7        3.65        1.99     15.00 o
   4   8   7      192.99      206.90     19.24 o
   6   8   7      245.70      328.39     19.05 o
  -7   9   7       23.17       -0.69     10.40 o
  -5   9   7       25.56       20.59     18.24 o
  -3   9   7        0.05       -1.86     14.20 o
  -1   9   7       77.51       92.88     19.41 o
   1   9   7      526.45      586.58     46.95 o
   3   9   7        3.52       -3.45     21.36 o
   5   9   7        2.01       23.62     15.27 o
   7   9   7       16.10       21.20     18.13 o
  -6  10   7        7.74       22.02     17.59 o
  -4  10   7       44.27       41.31     15.44 o
  -2  10   7      244.28      237.02     19.64 o
   0  10   7       23.93       21.86     26.13 o
   2  10   7       42.85       56.11     21.42 o
   4  10   7       23.35       10.44     18.87 o
  -5  11   7      285.99      283.29     25.80 o
  -3  11   7      132.27      189.93     22.93 o
  -1  11   7       18.19        6.84     19.79 o
   1  11   7        8.96       46.17     26.71 o
   3  11   7        1.62       40.01     20.85 o
  -2  12   7        2.07       -1.71     25.91 o
   0  12   7      115.08      159.55     35.74 o
 -10   0   8      133.10      157.66     19.11 o
  -8   0   8      136.38      143.23     17.90 o
  -6   0   8      230.55      199.12     15.73 o
  -4   0   8      112.64      117.42     17.71 o
  -2   0   8     1043.59      992.25     44.31 o
   0   0   8     2083.04     2169.52     59.47 o
   2   0   8     2899.52     2872.44     66.23 o
   4   0   8     1011.48     1047.60     37.64 o
   6   0   8      158.85      134.78     20.53 o
   8   0   8       32.36        5.33     11.69 o
  10   0   8        1.11       17.96     56.27 o
 -11   1   8       12.81        7.25     15.76 o
  -9   1   8        1.04        6.11     14.17 o
  -7   1   8       48.73       58.96     10.42 o
  -5   1   8      735.64      801.93     23.09 o
  -3   1   8      943.55     1028.42     26.24 o
  -1   1   8      165.50      143.27     10.45 o
   1   1   8      235.17      235.92     10.86 o
   3   1   8       14.95       17.99      7.26 o
   5   1   8      559.01      540.43     14.00 o
   7   1   8      175.30      162.27      8.89 o
   9   1   8        4.73       -7.41     14.20 o
 -12   2   8        4.76        8.82     24.82 o
 -10   2   8       42.26       60.85     15.10 o
  -8   2   8        9.45       17.55     14.81 o
  -6   2   8     1294.10     1545.86     49.54 o
  -4   2   8       56.15       60.15     13.71 o
  -2   2   8      115.28      106.46      8.84 o
   0   2   8      590.05      597.88     22.34 o
   2   2   8       62.60       37.56      7.76 o
   4   2   8       29.16       21.44      4.88 o
   6   2   8       91.03      100.88      9.40 o
   8   2   8     1128.04     1143.23     30.35 o
 -11   3   8        4.97        4.30     17.19 o
  -9   3   8      551.23      597.06     25.64 o
  -7   3   8        9.64       -5.40     11.86 o
  -5   3   8      256.91      281.76     16.44 o
  -3   3   8     1342.83     1413.88     35.17 o
  -1   3   8        3.07       -6.96      7.63 o
   1   3   8       55.69       54.00      5.96 o
   3   3   8     1634.83     1599.11     31.15 o
   5   3   8     1546.97     1595.17     32.41 o
   7   3   8      138.13      127.81     11.23 o
   9   3   8        0.51       -7.16     18.99 o
 -10   4   8        0.31        3.58     16.84 o
  -8   4   8      157.51      165.53     20.50 o
  -6   4   8      832.84      870.08     22.68 o
  -4   4   8       82.48      102.66     10.19 o
  -2   4   8      755.40      776.85     22.19 o
   0   4   8     1755.98     1736.48     36.60 o
   2   4   8      675.78      678.95     15.67 o
   4   4   8      373.00      353.55     12.33 o
   6   4   8      492.45      542.21     16.57 o
   8   4   8      187.05      183.17     16.50 o
 -11   5   8        4.24       -0.03     22.37 o
  -9   5   8        5.70        5.72     16.41 o
  -7   5   8        1.11       -0.61     10.49 o
  -5   5   8      212.81      223.07     11.95 o
  -3   5   8     1014.56      976.40     33.17 o
  -1   5   8     1411.26     1342.16     69.06 o
   1   5   8      745.40      718.01     20.42 o
   3   5   8      739.12      765.48     21.11 o
   5   5   8       44.46       44.26      9.07 o
   7   5   8       37.11       24.64     11.50 o
 -10   6   8       35.76      -30.00     30.00 o
  -8   6   8        4.61       -8.54     14.94 o
  -6   6   8      172.85      126.50     10.62 o
  -4   6   8      225.99      213.96     19.65 o
   0   6   8      843.52      775.63     39.18 o
   2   6   8      778.47      725.98     19.17 o
   4   6   8       36.38       42.36     11.51 o
   6   6   8       41.21       39.47     10.91 o
   8   6   8       60.71       35.43     15.19 o
  -9   7   8       36.94       71.51     17.06 o
  -7   7   8      164.57      153.07     14.22 o
  -5   7   8       74.46        7.62     21.38 o
  -3   7   8       95.95       77.65     13.23 o
  -1   7   8       58.98       92.12     12.32 o
   1   7   8      611.53      634.24     49.20 o
   3   7   8       15.65       22.04      7.04 o
   5   7   8        5.83       -1.40     13.13 o
   7   7   8       31.14       28.81     17.41 o
  -8   8   8        1.52       -2.30     14.06 o
  -6   8   8       41.00       33.16     12.75 o
  -4   8   8      109.70      139.09     15.72 o
  -2   8   8      220.71      220.31     17.58 o
   0   8   8      243.65      240.16     16.23 o
   2   8   8       23.92       34.37     20.47 o
   4   8   8      273.35      294.00     17.47 o
   6   8   8       45.05       37.27     15.25 o
  -7   9   8       23.38       33.49     25.28 o
  -5   9   8       11.32       23.93     19.62 o
  -3   9   8        0.05      -16.72     16.72 o
  -1   9   8       38.09       79.95     15.39 o
   1   9   8      111.09       88.90     25.08 o
   3   9   8        2.42        7.31     21.02 o
   5   9   8        0.01        1.00     18.79 o
  -6  10   8      100.17       99.88     37.49 o
  -4  10   8       92.30      118.22     19.16 o
  -2  10   8       55.99       35.52     17.32 o
   2  10   8        0.17      -16.61     30.68 o
   4  10   8       10.53      -14.33     29.85 o
  -3  11   8       63.40       52.88     22.96 o
   1  11   8       21.49      115.26     55.98 o
 -11   1   9      100.39       95.52     28.79 o
  -9   1   9       82.36       95.91     17.07 o
  -7   1   9      108.74      116.87     12.00 o
  -5   1   9       39.82       28.78     10.06 o
  -3   1   9       50.89       75.15     10.64 o
  -1   1   9      116.93      113.94      9.47 o
   1   1   9      929.82      960.87     24.04 o
   3   1   9       43.42       40.77      9.33 o
   5   1   9      746.55      703.06     16.96 o
   7   1   9       15.68       18.92      7.64 o
   9   1   9        0.17        8.22     30.04 o
 -10   2   9       32.90       56.25     17.82 o
  -8   2   9      400.46      444.91     21.32 o
  -6   2   9       87.48      110.20     16.78 o
  -4   2   9       20.96       20.37     12.54 o
  -2   2   9      435.74      403.21     16.01 o
   0   2   9      707.01      662.28     20.31 o
   2   2   9      436.28      392.83     13.96 o
   4   2   9      178.74      168.60      7.58 o
   6   2   9      114.30      106.10     12.33 o
   8   2   9        0.00       29.68     11.82 o
 -11   3   9        6.65       17.74     28.48 o
  -9   3   9       19.49       23.67     17.43 o
  -7   3   9       26.85       40.03     16.85 o
  -5   3   9      437.68      470.97     18.37 o
  -3   3   9      161.82      161.98     11.57 o
  -1   3   9       41.11       19.41      8.40 o
   1   3   9      140.95      131.71      8.68 o
   3   3   9       36.36       31.65      6.20 o
   5   3   9       82.24       78.09     10.03 o
   7   3   9        4.67       17.36     16.26 o
 -10   4   9        0.03       12.94     23.31 o
  -8   4   9      103.19       94.20     16.41 o
  -6   4   9       60.75       55.32     12.73 o
  -4   4   9        0.28       11.51     11.10 o
  -2   4   9       75.97       66.09     11.90 o
   0   4   9       10.05       23.25      6.18 o
   2   4   9     1972.68     1904.36     36.82 o
   4   4   9        1.28       -0.23      9.78 o
   6   4   9        0.95       -2.88     10.25 o
   8   4   9       56.76       49.78     15.15 o
  -9   5   9      222.08      226.73     18.62 o
  -7   5   9       98.61      100.42     16.56 o
  -5   5   9      487.00      480.45     21.54 o
  -3   5   9       46.94       39.30     11.36 o
  -1   5   9      916.73      886.61     25.67 o
   1   5   9       42.41       39.36      7.56 o
   3   5   9       11.79        2.34      9.79 o
   5   5   9      288.13      274.12     12.32 o
   7   5   9       58.29       44.94     15.32 o
  -8   6   9       82.12      103.74     23.71 o
  -6   6   9      300.95      227.98     30.23 o
  -4   6   9     1378.69     1221.53     54.16 o
  -2   6   9      640.98      660.70     26.23 o
   0   6   9       28.42       24.95      6.70 o
   2   6   9      169.42      138.07     14.80 o
   4   6   9      289.96      271.61     12.63 o
   6   6   9        2.58        3.30     11.08 o
  -9   7   9        0.47        2.40     27.54 o
  -7   7   9      183.99      109.29     26.18 o
  -5   7   9      168.51      103.14     23.20 o
  -3   7   9      243.14      227.66     17.70 o
  -1   7   9      761.36      714.68     28.32 o
   1   7   9      101.67       92.73     10.22 o
   3   7   9      104.37       92.66      9.52 o
   5   7   9       40.98       42.09     10.52 o
  -8   8   9        8.14       23.67     33.32 o
  -6   8   9       28.26       22.37     23.66 o
  -4   8   9      145.06      145.34     18.55 o
  -2   8   9       54.35       65.29     21.39 o
   0   8   9       19.74       14.71     16.12 o
   2   8   9        0.02       -9.23     13.11 o
   4   8   9      176.38      233.79     17.85 o
  -7   9   9        2.02        4.22     23.96 o
  -5   9   9       82.99      113.88     23.06 o
  -3   9   9        2.06      -22.44     28.82 o
  -1   9   9       20.46       16.88     21.70 o
   1   9   9      272.81      372.68     52.04 o
   3   9   9        0.98       12.45     18.14 o
  -4  10   9        3.41        9.09     25.03 o
  -2  10   9       48.93       28.86     22.28 o
   0  10   9        7.99      -25.49     29.02 o
   2  10   9       50.63       46.66     54.97 o
 -10   0  10        7.45      -23.77     30.07 o
  -8   0  10       91.74      115.92     28.84 o
  -6   0  10        2.53       44.07     15.92 o
  -4   0  10        0.53       17.96     18.68 o
  -2   0  10     2246.92     2381.43     94.61 o
   0   0  10      797.60      844.87     40.87 o
   2   0  10      763.81      688.24     41.89 o
   4   0  10       15.98       27.14     25.73 o
   6   0  10      129.77      118.86     14.10 o
   8   0  10      152.19      201.12     47.99 o
  -9   1  10        2.82      -16.34     16.34 o
  -7   1  10       88.15      126.48     13.48 o
  -5   1  10      682.78      697.38     23.92 o
  -3   1  10        0.34        5.18     10.78 o
  -1   1  10      363.65      301.02     14.04 o
   1   1  10      328.65      308.94     13.52 o
   3   1  10     1017.58      953.10     25.56 o
   5   1  10       23.00       20.30      7.70 o
   7   1  10      137.61      155.98     26.81 o
 -10   2  10       41.74       64.53     21.26 o
  -8   2  10      337.32      405.76     21.45 o
  -6   2  10      112.60      118.18     14.83 o
  -4   2  10      122.35      145.64     15.86 o
  -2   2  10      187.15      181.84     11.75 o
   0   2  10      215.18      215.25     12.64 o
   2   2  10      179.87      185.10     11.48 o
   4   2  10      213.88      199.65      9.09 o
   6   2  10      345.85      322.14     15.42 o
   8   2  10       17.21       11.87     17.89 o
  -9   3  10      249.09      247.54     20.21 o
  -7   3  10       54.44       65.34     17.79 o
  -5   3  10      223.51      264.51     16.71 o
  -3   3  10       35.80       15.47     13.46 o
  -1   3  10     1840.07     1812.81     44.79 o
   1   3  10      420.73      405.01     14.14 o
   3   3  10       53.49       55.74      7.77 o
   5   3  10       52.43       51.22     11.52 o
   7   3  10        0.22       -0.42     16.22 o
 -10   4  10      149.97      139.71     38.76 o
  -8   4  10       33.99        8.98     26.91 o
  -6   4  10       31.34       -5.46     24.18 o
  -4   4  10      326.52      345.26     18.16 o
  -2   4  10      497.58      504.86     29.51 o
   0   4  10        4.47        3.55     10.63 o
   2   4  10       65.19       67.68      8.23 o
   4   4  10      239.32      252.54     13.27 o
   6   4  10       10.39        7.53     13.47 o
  -9   5  10       98.15       79.55     24.28 o
  -7   5  10      305.17      289.76     15.28 o
  -5   5  10       30.90       52.94     13.70 o
  -3   5  10       44.00       10.44     10.49 o
  -1   5  10      251.75      185.74     12.93 o
   1   5  10      892.48      893.39     22.75 o
   3   5  10        1.23       -6.31     12.95 o
   5   5  10      331.50      352.28     16.49 o
   7   5  10       78.41       99.24     21.35 o
  -8   6  10       19.34       47.14     14.28 o
  -6   6  10      123.54      149.84     15.24 o
  -4   6  10       49.06       33.50      9.53 o
  -2   6  10      573.06      601.03     29.92 o
   0   6  10        0.16       -0.06      8.49 o
   2   6  10        4.42       -0.92      6.51 o
   4   6  10      185.84      220.25     13.10 o
   6   6  10       13.14        9.69     15.93 o
  -7   7  10      113.00       89.70     16.08 o
  -3   7  10       96.96      107.38     13.16 o
  -1   7  10       13.21        4.34     24.40 o
   1   7  10       34.05       43.56      7.22 o
   3   7  10        0.88       -9.23      9.23 o
   5   7  10       14.41       17.70     13.33 o
  -6   8  10       28.97       50.06     20.84 o
  -4   8  10        8.21       13.24     20.40 o
  -2   8  10       14.62       26.72     20.73 o
   0   8  10      100.35      117.17     15.09 o
   2   8  10       82.09       89.37     17.16 o
   4   8  10       19.20       15.38     20.39 o
  -5   9  10        0.24       -8.89     33.72 o
  -3   9  10      111.54      110.01     24.09 o
  -1   9  10      243.72      269.29     22.91 o
   1   9  10       38.54       58.55     18.00 o
   3   9  10       44.96      122.39     33.35 o
  -2  10  10       27.54       13.34     32.60 o
  -9   1  11       28.05        1.17     24.85 o
  -7   1  11      114.99      150.99     16.09 o
  -5   1  11       23.11        6.02     12.11 o
  -3   1  11      328.33      311.31     36.01 o
  -1   1  11       68.05      110.12     23.53 o
   1   1  11       13.82       12.28     10.01 o
   3   1  11       34.53       43.22     12.32 o
   5   1  11       81.65       72.65     10.26 o
   7   1  11       21.79       23.21     29.05 o
  -8   2  11        2.15       31.44     26.36 o
  -6   2  11      147.02      200.33     39.95 o
  -4   2  11      763.42      804.87     33.12 o
  -2   2  11      183.43      186.56     15.16 o
   0   2  11      267.13      228.19     13.99 o
   2   2  11      208.75      189.09     13.62 o
   4   2  11      199.57      214.00     18.46 o
   6   2  11       11.63       -3.27     13.27 o
  -9   3  11       24.24       41.91     26.46 o
  -7   3  11       16.49       32.56     23.72 o
  -5   3  11      189.88      197.59     22.49 o
  -3   3  11      560.75      537.15     20.53 o
  -1   3  11        0.28       -9.06      9.06 o
   1   3  11        0.43       -3.48     10.12 o
   3   3  11       17.92       13.31      8.94 o
   5   3  11        1.29        3.75     11.02 o
  -8   4  11        6.60       17.14     30.01 o
  -6   4  11      237.01      259.31     24.38 o
  -4   4  11      384.98      388.59     19.42 o
  -2   4  11       30.28       15.75     11.21 o
   0   4  11      155.07      146.30     11.72 o
   2   4  11      150.68      149.08     10.24 o
   4   4  11        3.16        5.29     12.56 o
   6   4  11       34.08       62.69     20.28 o
  -7   5  11       25.35       25.03     12.61 o
  -5   5  11       29.35       -6.44     16.30 o
  -3   5  11       58.18       34.92     11.62 o
  -1   5  11        0.93      -10.13     11.51 o
   1   5  11       14.53       19.36     10.90 o
   3   5  11        6.80        6.42     12.82 o
   5   5  11       67.75       91.36     20.72 o
  -6   6  11        6.20        9.11     12.99 o
  -4   6  11      108.51      116.90     22.49 o
  -2   6  11      103.56       80.99     19.61 o
   0   6  11       39.61       38.82     10.26 o
   2   6  11      264.98      217.41     14.60 o
   4   6  11        1.69       24.37     12.80 o
  -7   7  11      177.48      149.40     23.77 o
  -5   7  11      150.10      154.03     18.37 o
  -3   7  11       35.59       38.67     16.11 o
  -1   7  11       19.79       10.53     14.93 o
   1   7  11        7.72       22.40      8.51 o
   3   7  11       10.73       -0.87     17.64 o
  -4   8  11      109.86      110.09     18.53 o
  -2   8  11       32.45       46.14     15.49 o
   0   8  11       43.13       40.60     21.32 o
   2   8  11       62.45       33.41     26.76 o
  -8   0  12       60.61       27.93     31.80 o
  -6   0  12      408.93      446.14     71.63 o
  -4   0  12      402.91      514.34     41.38 o
  -2   0  12       59.16      119.91     27.07 o
   0   0  12       39.29        7.91     17.13 o
   2   0  12      245.96      227.25     35.53 o
   4   0  12       35.28       20.66     17.47 o
  -7   1  12        3.64       11.42     17.43 o
  -5   1  12       76.40       80.42     22.17 o
  -3   1  12       20.27       32.09     19.80 o
  -1   1  12      515.07      516.08     35.42 o
   1   1  12      336.32      368.41     20.59 o
   3   1  12       17.85       28.26     20.90 o
   5   1  12       47.21       29.43     16.17 o
  -8   2  12      135.34      101.48     28.22 o
  -6   2  12       51.68       43.00     20.99 o
  -4   2  12      123.20      166.38     22.02 o
  -2   2  12       61.05       82.89     25.08 o
   0   2  12       11.71       14.77     18.78 o
   2   2  12       68.39       56.08     10.51 o
   4   2  12       49.13       27.10      8.92 o
  -7   3  12      349.24      413.80     42.54 o
  -5   3  12       15.26      -14.72     22.03 o
  -3   3  12       14.81       30.64     13.80 o
  -1   3  12        1.76        3.59     11.06 o
   1   3  12        1.79        1.04     14.99 o
   3   3  12        3.45        6.30     10.45 o
   5   3  12      156.05      149.47     22.60 o
  -6   4  12        0.06       -1.17     20.57 o
  -4   4  12       55.67       48.99     34.89 o
  -2   4  12       27.24        7.42     10.93 o
   0   4  12       50.23       62.39     16.44 o
   2   4  12      155.02      166.42     12.67 o
   4   4  12       17.06        6.98     14.62 o
  -7   5  12       17.72       24.29     22.89 o
  -5   5  12        3.04       -2.44     24.70 o
  -3   5  12       50.80       57.99     15.61 o
  -1   5  12      485.61      452.16     17.47 o
   1   5  12        1.03       -3.54     11.73 o
   3   5  12      264.71      261.34     18.57 o
  -6   6  12       28.10       40.97     19.74 o
  -4   6  12      211.63      237.37     22.92 o
  -2   6  12        4.49       -6.40     11.47 o
   0   6  12      242.92      270.15     29.24 o
   2   6  12        1.45       -6.06     17.99 o
  -3   7  12       62.55       77.12     32.06 o
  -1   7  12        0.02      -31.22     40.15 o
   1   7  12       31.05       53.85     39.61 o
  -7   1  13       92.65       87.82     32.06 o
  -5   1  13        9.55       15.54     39.10 o
  -3   1  13        4.28      -14.77     18.49 o
  -1   1  13        1.04      -27.94     29.53 o
   1   1  13       31.83       30.02     16.24 o
   3   1  13       34.03       28.87     29.04 o
  -6   2  13       52.03       30.88     35.80 o
  -4   2  13       91.95       66.87     26.03 o
  -2   2  13       43.81       56.03     22.39 o
   0   2  13       51.78       54.28     16.22 o
   2   2  13       34.33       48.25     17.09 o
  -5   3  13      175.77      193.58     27.97 o
  -3   3  13       16.94      -13.17     16.21 o
  -1   3  13        0.28       -0.36     14.84 o
   1   3  13        3.29      -12.00     15.27 o
   3   3  13        1.63      -13.11     21.21 o
  -6   4  13       55.91       68.22     28.36 o
  -4   4  13       53.50       86.79     23.15 o
  -2   4  13       35.67       55.18     13.48 o
   0   4  13       23.01       28.50     14.41 o
   2   4  13      181.82      160.00     24.50 o
  -5   5  13        1.65       37.01     41.42 o
  -3   5  13       43.74       33.54     17.10 o
  -1   5  13       82.01       43.59     15.78 o
   1   5  13       34.10       -9.88     20.72 o
  -2   6  13        0.21      -32.35     32.35 o
  -4   0  14        7.09       30.78     34.57 o
   0   0  14      176.37      148.97     38.52 o
  -5   1  14        2.88      -48.14     48.82 o
  -3   1  14      142.72      210.40     33.24 o
  -1   1  14        2.82        8.30     21.45 o
   1   1  14       60.92       77.10     34.06 o
  -4   2  14       18.49        1.92     32.13 o
  -2   2  14       34.17       48.11     25.68 o
   0   2  14        3.85       -4.93     24.00 o
  -3   3  14        5.81      -23.85     27.10 o
  -1   3  14      228.45      233.98     32.49 o
 
